# Supplementary material for: Chemical Analysis and In Vitro Bioactivity of Essential Oil of Laurelia sempervirens and Safrole Derivatives against Oomycete Fish Pathogens
Source: Molecules. 2021 Oct 29;26(21):6551. doi: 10.3390/molecules26216551 (PMC8588113; doi:10.3390/molecules26216551)
Supplement: Supplementary file 1 [file molecules-26-06551-s001.zip]

Archive with 1 entries (1 files):
- molecules-1434778-supplementary.pdf
